# Supplementary material for: Quantifying Hemodynamic Cardiac Stress and Cardiomyocyte Injury in Normotensive and Hypertensive Acute Heart Failure
Source: Biomedicines. 2024 May 16;12(5):1099. doi: 10.3390/biomedicines12051099 (PMC11118007; doi:10.3390/biomedicines12051099)
Supplement: Supplementary file 1 [file biomedicines-12-01099-s001.zip]

Archive with 1 entries (1 files):
- biomedicines-2924773-supplementary.pdf
